# Supplementary material for: A simple and affordable method for estimating the fluid volume a mosquito sucks using food dyes
Source: Trop Med Health. 2021 Feb 3;49:13. doi: 10.1186/s41182-021-00302-6 (PMC7856782; doi:10.1186/s41182-021-00302-6)
Supplement: Supplementary file 2 — Additional file 2: Table S1. List of solutions for membrane feeding used in this study. [file 41182_2021_302_MOESM2_ESM.xlsx]

## Sheet: Sheet1
	Figure name		solution content presented in each membrane feeding experiment
	Figure 1b, 1c	no dye (-)	0.1 mM ATP, 150 mM NaCl, 10 mM NaHCO3
		green (G), 4 µg/µl	0.1 mM ATP, 150 mM NaCl, 10 mM NaHCO3, 4 µg/µl green dye
		green (G), 20 µg/µl	0.1 mM ATP, 150 mM NaCl, 10 mM NaHCO3, 20 µg/µl green dye
		blue (B), 4 µg/µl	0.1 mM ATP, 150 mM NaCl, 10 mM NaHCO3, 4 µg/µl blue dye
		blue (B), 20 µg/µl	0.1 mM ATP, 150 mM NaCl, 10 mM NaHCO3, 20 µg/µl blue dye
		yellow (Y), 4 µg/µl	0.1 mM ATP, 150 mM NaCl, 10 mM NaHCO3, 4 µg/µl yellow dye
		yellow (Y), 20 µg/µl	0.1 mM ATP, 150 mM NaCl, 10 mM NaHCO3, 20 µg/µl yellow dye
		red (R), 4 µg/µl	0.1 mM ATP, 150 mM NaCl, 10 mM NaHCO3, 4 µg/µl red dye
		red (R), 20 µg/µl	0.1 mM ATP, 150 mM NaCl, 10 mM NaHCO3, 20 µg/µl red dye
	Figure 1d	no dye (-)	1 mM ATP, 150 mM NaCl, 10 mM NaHCO3
		green (G), 4 µg/µl	1 mM ATP, 150 mM NaCl, 10 mM NaHCO3, 4 µg/µl green dye
		green (G), 20 µg/µl	1 mM ATP, 150 mM NaCl, 10 mM NaHCO3, 20 µg/µl green dye
	Figure 2a	0 µg/µl	0.1 mM ATP, 150 mM NaCl, 10 mM NaHCO3
		4 µg/µl	0.1 mM ATP, 150 mM NaCl, 10 mM NaHCO3, 4 µg/µl green dye
		20 µg/µl	0.1 mM ATP, 150 mM NaCl, 10 mM NaHCO3, 20 µg/µl green dye
	Figure 2b	0 µg/µl	1 mM ATP, 150 mM NaCl, 10 mM NaHCO3
		4 µg/µl	1 mM ATP, 150 mM NaCl, 10 mM NaHCO3, 4 µg/µl green dye
		20 µg/µl	1 mM ATP, 150 mM NaCl, 10 mM NaHCO3, 20 µg/µl green dye
	Figure 3b	0 µg/µl	0.1 mM ATP, 150 mM NaCl, 10 mM NaHCO3
		4 µg/µl	0.1 mM ATP, 150 mM NaCl, 10 mM NaHCO3, 4 µg/µl green dye
		20 µg/µl	0.1 mM ATP, 150 mM NaCl, 10 mM NaHCO3, 20 µg/µl green dye
	Figure 4	class 1A, 1B, 2	0.1 mM ATP, 150 mM NaCl, 10 mM NaHCO3, 20 µg/µl green dye
		class 3 (control)	N/A
	Figure 5	no capsaicin (-)	0.1 mM ATP, 150 mM NaCl, 10 mM NaHCO3, 4 µg/µl green dye
		1 mM capsaicin	0.1 mM ATP, 150 mM NaCl, 10 mM NaHCO3, 4 µg/µl green dye, 1 mM capsaicin
		5 mM capsaicin	0.1 mM ATP, 150 mM NaCl, 10 mM NaHCO3, 4 µg/µl green dye, 5 mM capsaicin
