# Supplementary material for: A simple and affordable method for estimating the fluid volume a mosquito sucks using food dyes
Source: Trop Med Health. 2021 Feb 3;49:13. doi: 10.1186/s41182-021-00302-6 (PMC7856782; doi:10.1186/s41182-021-00302-6)
Supplement: Supplementary file 3 — Additional file 3: Table S2. Raw data of all experiments in this study. [file 41182_2021_302_MOESM3_ESM.xlsx]

## Sheet: Fig. 1c
numbers of mosquitoes						ratio of mosquitoes (%)
no dye, 0.1 mM ATP						no dye, 0.1 mM ATP
class 1A	class 1B	class 2	class 3	total mosquitoes		class 1A+1B	class 2	class 3
22	4	0	11	37		70.2703	0	29.7297
23	3	0	12	38		68.4211	0	31.5789
36	0	0	2	38		94.7368	0	5.26316
15	9	2	11	37		64.8649	5.40541	29.7297
27	3	0	5	35		85.7143	0	14.2857
14	4	0	6	24		75	0	25
24	0	0	10	34		70.5882	0	29.4118
16	0	0	10	26		61.5385	0	38.4615
22	3	0	5	30		83.3333	0	16.6667
4 µg/µl green dye, 0.1 mM ATP						4 µg/µl green dye, 0.1 mM ATP
class 1A	class 1B	class 2	class 3	total mosquitoes		class 1A+1B	class 2	class 3
20	3	2	6	31		74.1935	6.45161	19.3548
22	1	0	4	27		85.1852	0	14.8148
25	0	2	2	29		86.2069	6.89655	6.89655
21		2	4	27		77.7778	7.40741	14.8148
28		0	5	33		84.8485	0	15.1515
22		0	7	29		75.8621	0	24.1379
30	1	1	0	32		96.875	3.125	0
19	4	1	1	25		92	4	4
19	0	2	5	26		73.0769	7.69231	19.2308
26	0	0	5	31		83.871	0	16.129
32	0	1	1	34		94.1176	2.94118	2.94118
29	4	4	10	47		61.7021	8.51064	21.2766
14	18	1	4	37		86.4865	2.7027	10.8108
22	2	4	6	34		70.5882	11.7647	17.6471
27	2	2	2	33		87.8788	6.06061	6.06061
33	6	2	10	51		76.4706	3.92157	19.6078
38	2	0	9	49		81.6327	0	18.3673
29	1	0	3	33		90.9091	0	9.09091
27	0	0	9	36		75	0	25
4 µg/µl blue dye, 0.1 mM ATP						4 µg/µl blue dye, 0.1 mM ATP
class 1A	class 1B	class 2	class 3	total mosquitoes		class 1A+1B	class 2	class 3
27	5	1	5	38		84.2105	2.63158	13.1579
19	6	2	2	29		86.2069	6.89655	6.89655
21	2	4	7	34		67.6471	11.7647	20.5882
16	3	2	10	31		61.2903	6.45161	32.2581
4 µg/µl yellow dye, 0.1 mM ATP						4 µg/µl yellow dye, 0.1 mM ATP
class 1A	class 1B	class 2	class 3	total mosquitoes		class 1A+1B	class 2	class 3
28	2	0	8	38		78.9474	0	21.0526
25	7	4	7	43		74.4186	9.30233	16.2791
19	3	1	9	32		68.75	3.125	28.125
4 µg/µl red dye, 0.1 mM ATP						4 µg/µl red dye, 0.1 mM ATP
class 1A	class 1B	class 2	class 3	total mosquitoes		class 1A+1B	class 2	class 3
30	2	2	1	35		91.4286	5.71429	2.85714
19	7	0	2	28		92.8571	0	7.14286
12	10	3	5	30		73.3333	10	16.6667
20	7	2	14	43		62.7907	4.65116	32.5581
20 µg/µl green dye, 0.1 mM ATP						20 µg/µl green dye, 0.1 mM ATP
class 1A	class 1B	class 2	class 3	total mosquitoes		class 1A+1B	class 2	class 3
19	5	4	5	33		72.7273	12.1212	15.1515
34	0	0	0	34		100	0	0
27	2	0	2	31		93.5484	0	6.45161
19		0	3	22		86.3636	0	13.6364
28		1	4	33		84.8485	3.0303	12.1212
23	0	2	2	27		85.1852	7.40741	7.40741
35	0	0	1	36		97.2222	0	2.77778
18	8	4	8	38		68.4211	10.5263	21.0526
32	0	1	4	37		86.4865	2.7027	10.8108
26	9	3	3	41		85.3659	7.31707	7.31707
19	10	0	2	31		93.5484	0	6.45161
20 µg/µl blue dye, 0.1 mM ATP						20 µg/µl blue dye, 0.1 mM ATP
class 1A	class 1B	class 2	class 3	total mosquitoes		class 1A+1B	class 2	class 3
16	11	4	7	38		71.0526	10.5263	18.4211
17	11	2	2	32		87.5	6.25	6.25
17	14	0	7	38		81.5789	0	18.4211
33	5	0	3	41		92.6829	0	7.31707
20 µg/µl yellow dye, 0.1 mM ATP						20 µg/µl yellow dye, 0.1 mM ATP
class 1A	class 1B	class 2	class 3	total mosquitoes		class 1A+1B	class 2	class 3
25	7	4	7	38		74.4186	9.30233	16.2791
17	7	0	9	33		72.7273	0	27.2727
21	6	0	8	35		77.1429	0	22.8571
25	1	4	9	39		66.6667	10.2564	23.0769
20 µg/µl red dye, 0.1 mM ATP						20 µg/µl red dye, 0.1 mM ATP
class 1A	class 1B	class 2	class 3	total mosquitoes		class 1A+1B	class 2	class 3
9	18	5	7	39		69.2308	12.8205	17.9487
19	13	1	5	38		84.2105	2.63158	13.1579
12	4	1	8	25		64	4	32
23	2	1	6	32		78.125	3.125	18.75

## Sheet: Fig. 1d
numbers of mosquitoes						ratio of mosquitoes (%)
no dye, 1 mM ATP						no dye, 1 mM ATP
class 1A	class 1B	class 2	class 3	total mosquitoes		class 1A+1B	class 2	class 3
29	0	0	5	34		85.2941	0	14.7059
25	3	0	10	38		73.6842	0	26.3158
26	0	0	13	39		66.6667	0	33.3333
28	0	0	2	30		93.3333	0	6.66667
25	0	0	2	27		92.5926	0	7.40741
4 µg/µl green dye,1 mM ATP						4 µg/µl green dye,1 mM ATP
class 1A	class 1B	class 2	class 3	total mosquitoes		class 1A+1B	class 2	class 3
39	2	1	2	44		93.1818	2.27273	4.54545
23		0	2	25		92	0	8
27		1	2	30		90	3.33333	6.66667
25	9	1	4	39		87.1795	0	10.2564
20 µg/µl green dye, 1 mM ATP						20 µg/µl green dye, 1 mM ATP
class 1A	class 1B	class 2	class 3	total mosquitoes		class 1A+1B	class 2	class 3
24	0	0	2	26		92.3077	0	7.69231
30		0	2	32		93.75	0	6.25
32	3	2	7	44		79.5455	4.54545	15.9091
18	0	1	11	30		60	3.33333	36.6667
26	0	1	1	28		92.8571	3.57143	3.57143

## Sheet: Fig. 2a
numbers of living mosquitoes
no dye, 0.1 mM ATP					4 µg/µl green dye, 0.1 mM ATP							20 µg/µl green dye, 0.1 mM ATP
Day0	28	28	23		Day0	23	28	22	28	25		Day0	29	28	24	21
Day1	27	27	23		Day1	22	28	21	28	25		Day1	29	26	23	20
Day2	26	24	22		Day2	19	28	20	28	22		Day2	29	24	21	19
Day3	25	21	22		Day3	13	26	17	25	20		Day3	28	22	18	19
Day4	23	20	19		Day4	10	24	14	23	18		Day4	25	19	15	19
Day5	22	18	17		Day5	7	23	12	19	16		Day5	22	16	11	19
Day6	21	16	16		Day6	6	18	10	16	15		Day6	20	13	9	19
Day7	16	13	14		Day7	5	16	9	13	14		Day7	17	8	8	14
Day8	14	12	13		Day8	4	12	6	12	12		Day8	14	8	7	11
Day9	11	11	12		Day9	4	10	5	7	7		Day9	13	8	2	7
Day10	7	7	12		Day10	4	7	4	5	6		Day10	8	7	2	6
Day11	5	6	10		Day11	4	5	3	4	2		Day11	6	5	1	6
Day12	3	4	8		Day12	3	2	2	3	1		Day12	3	3	1	5
Day13	1	4	7		Day13	2	0	2	2	1		Day13	0	1	0	4
Day14	0	1	4		Day14	1		2	1	1		Day14		0		4
Day15		1	3		Day15	0		1	1	0		Day15				3
Day16		0	3		Day16			0	1			Day16				3
Day17			2		Day17				1			Day17				3
Day18			0		Day18				0			Day18				3
												Day19				3
												Day20				1
												Day21				1
												Day22				1
												Day23				0

## Sheet: Fig. 2b
numbers of living mosquitoes
no dye, 1 mM ATP					4 µg/µl green dye, 1 mM ATP						20 µg/µl green dye, 1 mM ATP
Day0	28	20	25		Day0	23	27	20	33		Day0	30	21	24	20
Day1	23	18	23		Day1	15	25	20	30		Day1	29	20	22	20
Day2	15	16	23		Day2	13	22	18	25		Day2	22	18	20	17
Day3	14	14	21		Day3	6	20	18	25		Day3	20	14	15	17
Day4	11	12	18		Day4	1	16	15	22		Day4	14	11	14	15
Day5	9	11	15		Day5	1	12	13	19		Day5	11	9	13	13
Day6	6	10	12		Day6	0	9	10	17		Day6	7	7	12	12
Day7	6	7	10		Day7		6	10	14		Day7	5	6	10	7
Day8	3	6	9		Day8		4	9	13		Day8	5	5	8	6
Day9	2	4	6		Day9		1	6	8		Day9	3	5	7	5
Day10	2	3	5		Day10		1	2	3		Day10	2	5	4	2
Day11	1	2	4		Day11		0	2	2		Day11	1	4	0	1
Day12	1	1	3		Day12			2	1		Day12	0	3		0
Day13	0	1	1		Day13			2	0		Day13		2
Day14		1	1		Day14			2			Day14		1
Day15		1	0		Day15			0			Day15		0
Day16		0

## Sheet: Fig. 3a
absorbance at 638 nm of a serial dilution of green dye
raw data
concentration of green dye (µg/µl)	absorbance at 638 nm	absorbance at 638 nm	absorbance at 638 nm	absorbance at 638 nm
0 (ultrapure water only)	0.033	0.032	0.033	0.032
0.078125	0.064	0.059	0.058	0.062
0.15625	0.086	0.08	0.077	0.085
0.3125	0.125	0.122	0.116	0.132
0.625	0.226	0.206	0.204	0.24
1.25	0.403	0.37	0.376	0.424
2.5	0.735	0.701	0.728	0.804
5	1.369	1.32	1.384	1.491
10	2.419	2.414	2.46	2.698
minus background (absorbance of ultrapure water)
concentration of green dye (µg/µl)	absorbance at 638 nm	absorbance at 638 nm	absorbance at 638 nm	absorbance at 638 nm
0	0	0	0	0
0.078125	0.031	0.027	0.025	0.03
0.15625	0.053	0.048	0.044	0.053
0.3125	0.092	0.09	0.083	0.1
0.625	0.193	0.174	0.171	0.208
1.25	0.37	0.338	0.343	0.392
2.5	0.702	0.669	0.695	0.772
5	1.336	1.288	1.351	1.459
10	2.386	2.382	2.427	2.666

## Sheet: Fig. 3b
absorbance at 638 nm of homogenized mosquitoes						absorbance at 638 nm of homogenized mosquitoe
raw data						minus background (average of absorbances of mosquitoes sucked nothing)
no dye, 0.1 mM ATP	4 µg/µl green dye, 0.1 mM ATP	20 µg/µl green dye, 0.1 mM ATP	mosquito sucked nothing			no dye, 0.1 mM ATP	4 µg/µl green dye, 0.1 mM ATP	20 µg/µl green dye, 0.1 mM ATP
0.056	0.161	0.449	0.072			-0.00915	0.09585	0.38385
0.07	0.125	0.619	0.067			0.00485	0.05985	0.55385
0.059	0.115	0.502	0.067			-0.00615	0.04985	0.43685
0.059	0.128	0.396	0.114			-0.00615	0.06285	0.33085
0.083	0.255	0.515	0.036			0.01785	0.18985	0.44985
0.035	0.123	0.506	0.062			-0.03015	0.05785	0.44085
0.049	0.127	0.504	0.065			-0.01615	0.06185	0.43885
0.041	0.136	0.391	0.036			-0.02415	0.07085	0.32585
0.036	0.125	0.308	0.047			-0.02915	0.05985	0.24285
0.05	0.118	0.653	0.086			-0.01515	0.05285	0.58785
0.047	0.119	0.459	0.047			-0.01815	0.05385	0.39385
0.055	0.094	0.331	0.076			-0.01015	0.02885	0.26585
0.045	0.131	0.386	0.042			-0.02015	0.06585	0.32085
0.055	0.129	0.318	0.06			-0.01015	0.06385	0.25285
0.047	0.109	0.549	0.051			-0.02015	0.04385	0.48385
0.05	0.122	0.454	0.056			-0.01015	0.05685	0.38885
0.077	0.114	0.614	0.074			0.01185	0.04885	0.54885
0.074	0.15	0.46	0.09			0.00885	0.08485	0.39485
0.062	0.133	0.362	0.063			-0.00315	0.06785	0.29685
0.046	0.159	0.548	0.092			-0.01915	0.09385	0.48285
			average			-0.0088	0.0572	0.3872
			0.06515			0.0122	0.0692	0.1912
						-0.0198	0.0642	0.6562
no dye, 0.1 mM ATP	4 µg/µl green dye, 0.1 mM ATP	20 µg/µl green dye, 0.1 mM ATP	mosquito sucked nothing			-0.0028	0.0262	0.3652
0.052	0.118	0.448	0.055			-0.0098	0.0402	0.2132
0.073	0.13	0.252	0.039			-0.0088	0.0462	0.5042
0.041	0.125	0.717	0.059			0.0052	0.0602	0.3762
0.058	0.087	0.426	0.066			0.0182	0.0962	0.3092
0.051	0.101	0.274	0.065			0.0062	0.0532	0.4682
0.052	0.107	0.565	0.073			0.0032	0.0672	0.2382
0.066	0.121	0.437	0.052			0.0182	0.0952	0.2732
0.079	0.157	0.37	0.086			0.0192	0.0492	0.4382
0.067	0.114	0.529	0.05			0.0022	0.0512	0.3202
0.064	0.128	0.299	0.063			0.0002	0.0572	0.3382
0.079	0.156	0.334	average			0.0082	0.0112	0.3752
0.08	0.11	0.499	0.0608			-0.0088	0.0482	0.2272
0.063	0.112	0.381				0.0162	0.0732	0.2212
0.061	0.118	0.399				0.0152	0.0302	0.4082
0.069	0.072	0.436				-0.0158	0.0412	0.1842
0.052	0.109	0.288				0.0002	0.0942	0.2532
0.077	0.134	0.282				0.0342	0.0262	0.2392
0.076	0.091	0.469				0.0272	0.0222	0.3882
0.045	0.102	0.245				0.0252	0.1562	0.1662
0.061	0.155	0.314				-0.0118	0.0412	0.4892
0.095	0.087	0.3				0.0002	0.0372	0.3712
0.088	0.083	0.449				-0.0198	0.0962	0.3412
0.086	0.217	0.227				0.0042	0.0432	0.4362
0.049	0.102	0.55				0.0122	0.0382	0.3702
0.061	0.098	0.432				0.0032	0.0552	0.3232
0.041	0.157	0.402				-0.0088	0.0422	0.386
0.065	0.104	0.497				0.0222	0.0352	0.302
0.073	0.099	0.431				-0.0108	0.0782	0.314
0.064	0.116	0.384				-0.0128	0.06	0.298
0.052	0.103					0.0142	0.054	0.378
0.083	0.096					0.0222	0.066	0.309
0.05	0.139					0.0172	0.065	0.324
0.048						-0.0198	0.071	0.359
0.075						0.0112	0.045	0.447
0.083						-0.0208	0.039	0.281
0.078						0.0062	0.075	0.3
0.041						0.0132	0.058	0.357
0.072						0.0032	0.057	0.381
0.04						-0.0048	0.049	0.338
0.067						-0.0068	0.053	0.298
0.074						-0.009	0.068	0.382
0.064						-0.007	0.048	0.31
0.056						-0.012	0.034	0.285
0.054						-0.016	0.062	0.304
						-0.022	0.038	0.295
no dye, 0.1 mM ATP	4 µg/µl green dye, 0.1 mM ATP	20 µg/µl green dye, 0.1 mM ATP	mosquito sucked nothing			-0.009	0.081	0.306
0.053	0.122	0.448	0.075			-0.006	0.08	0.327
0.055	0.116	0.364	0.05			0.001	0.057	0.363
0.05	0.128	0.376	0.061			0	0.072	0.346
0.046	0.127	0.36	average			-0.005	0.042	0.308
0.04	0.133	0.44	0.062			-0.015	0.068
0.053	0.107	0.371				-0.008	0.058
0.056	0.101	0.386				-0.008	0.035
0.063	0.137	0.421				-0.012	0.038
0.062	0.12	0.509				-0.013	0.056
0.057	0.119	0.343				-0.006	0.046
0.047	0.111	0.362				-0.004	0.055
0.054	0.115	0.419				-0.001	0.074
0.054	0.13	0.443				-0.001	0.066
0.05	0.11	0.4				-0.009
0.049	0.096	0.36				-0.007
0.056	0.124	0.444				0.016
0.058	0.1	0.372				-0.004
0.061	0.143	0.347				0.005
0.061	0.142	0.366				-0.007
0.053	0.119	0.357
0.055	0.134	0.368
0.078	0.104	0.389
0.058	0.13	0.425
0.067	0.12	0.408
0.055	0.097	0.37
	0.1
	0.118
	0.108
	0.117
	0.136
	0.128

## Sheet: Fig. 3c
absorbance at 638 nm of diluted green dye
raw data
amount of 20 µg/µl dye added (µl)	absorbance at 638 nm	absorbance at 638 nm	absorbance at 638 nm
0 (ultrapure water only)	0.027	0.027	0.026
0.5	0.089	0.098	0.089
1	0.16	0.166	0.163
2	0.29	0.291	0.28
3	0.417	0.433	0.434
4	0.549	0.558	0.548
5	0.632	0.666	0.66
6	0.774	0.799	0.782
8	0.946	1.002	1.024
minus background (absorbance of ultrapure water)
amount of 20 µg/µl dye added (µl)	absorbance at 638 nm	absorbance at 638 nm	absorbance at 638 nm
0	0	0	0
0.5	0.062	0.071	0.063
1	0.133	0.139	0.137
2	0.263	0.264	0.254
3	0.39	0.406	0.408
4	0.522	0.531	0.522
5	0.605	0.639	0.634
6	0.747	0.772	0.756
8	0.919	0.975	0.998

## Sheet: Fig. 4b
classification, abdominal thickness and absorbance at 638 nm of squashed mosquitoes
classification	abdominal thickness (mm)	absorbance at 638 nm (backgound was subtracted)	*background=absorbance of ultrapure water Ab600=0.027
1A	1.36082	0.301
1A	1.32762	0.246
1A	1.2491	0.212
1A	1.3948	0.305
1A	1.38689	0.314
1A	1.30234	0.252
1A	1.38655	0.323
1A	1.34089	0.233
1A	1.34101	0.291
1A	1.21002	0.188
1A	1.26173	0.192
1A	1.30263	0.221
1A	1.26198	0.25
1A	1.38816	0.254
1A	1.15084	0.177
1A	1.36075	0.311
1A	1.25658	0.177
1A	1.27519	0.302
1A	1.22922	0.217
1A	1.15079	0.172
1A	1.18991	0.172
1A	1.13717	0.163
1A	1.24286	0.187
1A	1.18367	0.166
1A	1.15132	0.162
1A	1.30109	0.263
1A	1.29605	0.244
1A	1.2423	0.219
1A	1.11082	0.138
1A	1.17082	0.179
1A	1.10446	0.144
1A	1.17658	0.164
1A	1.20943	0.192
1A	1.63835	0.445
1A	1.51699	0.363
1A	1.60801	0.365
1A	1.4199	0.282
1A	1.54126	0.38
1A	1.51092	0.356
1A	1.30461	0.199
1A	1.51092	0.344
1A	1.62021	0.522
1A	1.38956	0.236
1A	1.69296	0.498
1A	1.63228	0.446
1A	1.57767	0.4
1A	1.51104	0.354
1A	1.48058	0.37
1A	1.48058	0.317
1A	1.5534	0.434
1A	1.34102	0.271
1B	1.0524	0.118
1B	1.03922	0.104
1B	1.03265	0.1
1B	0.868026	0.048
1B	0.959693	0.075
1B	0.902467	0.07
1B	1.02512	0.104
1B	0.953969	0.094
1B	0.966513	0.106
1B	0.939879	0.083
1B	0.789474	0.054
1B	0.776151	0.058
1B	0.901206	0.092
1B	0.920154	0.073
1B	0.861228	0.072
1B	0.920384	0.057
1B	0.965932	0.05
1B	0.89375	0.064
1B	0.85466	0.059
1B	0.939923	0.082
1B	0.762774	0.054
1B	0.729627	0.06
1B	0.776129	0.058
1B	0.82875	0.047
1B	0.874781	0.068
1B	0.835329	0.069
1B	0.809211	0.053
1B	0.861634	0.066
1B	0.828289	0.042
1B	0.730263	0.039
1B	0.782895	0.056
1B	0.867796	0.051
1B	0.995146	0.128
2	0.776316	0.051
2	0.723037	0.04
2	0.762456	0.061
2	0.703432	0.064
2	0.473454	0.043
2	0.387939	0.027
2	0.473443	0.019
2	0.598399	0.044
2	0.630822	0.007
2	0.480033	0.015
2	0.650724	0.042
2	0.446886	0.023
2	0.460296	0.03
2	0.644276	0.038
3	0.453991	0.016
3	0.545822	0.01
3	0.42034	0.02
3	0.466875	0.012
3	0.447149	0.012
3	0.434024	0.008
3	0.44057	0.02
3	0.683904	0.018
3	0.440614	0.012
3	0.532632	0.016
3	0.762807	0.013
3	0.512939	0.02
3	0.447149	0.009
3	0.453717	0.011
3	0.387961	0.012
3	0.480066	0.014
3	0.460318	0.011
3	0.480208	0.016
3	0.420844	0.008
3	0.401118	0.011
3	0.526053	0.01
3	0.480022	0.014
3	0.770631	0.023
3	0.649272	0.03

## Sheet: Fig. 5
numbers of mosquitoes						ratio of mosquitoes (%)
4 µg/µl green dye, 0.1 mM ATP						4 µg/µl green dye, 0.1 mM ATP
class 1A	class 1B	class 2	class 3	total mosquitoes		class 1A	class1B	class 2	class 3
21	5	5	3	34		61.7647	14.7059	14.7059	8.82353
22	1	5	2	30		73.3333	3.33333	16.6667	6.66667
23	0	1	3	27		85.1852	0	3.7037	11.1111
28	1	0	6	35		80	2.85714	0	17.1429
20	1	1	13	35		57.1429	2.85714	2.85714	37.1429
1 mM capsaicin, 4 µg/µl green dye, 0.1 mM ATP						1 mM capsaicin, 4 µg/µl green dye, 0.1 mM ATP
class 1A	class 1B	class 2	class 3	total mosquitoes		class 1A	class1B	class 2	class 3
1	9	15	11	36		2.77778	25	41.6667	30.5556
0	10	15	8	33		0	30.303	45.4545	24.2424
0	8	16	7	31		0	25.8065	51.6129	22.5806
2	14	10	4	30		6.66667	46.6667	33.3333	13.3333
1	15	7	6	29		3.44828	51.7241	24.1379	20.6897
5 mM capsaicin, 4 µg/µl green dye, 0.1 mM ATP						5 mM capsaicin, 4 µg/µl green dye, 0.1 mM ATP
class 1A	class 1B	class 2	class 3	total mosquitoes		class 1A	class1B	class 2	class 3
0	3	16	18	37		0	8.10811	43.2432	48.6486
0	2	18	16	36		0	5.55556	50	44.4444
0	1	14	17	32		0	3.125	43.75	53.125
0	1	9	13	23		0	4.34783	39.1304	56.5217
0	2	5	33	40		0	5	12.5	82.5
0	1	14	19	34		0	2.94118	41.1765	55.8824
0	0	24	14	38		0	0	63.1579	36.8421
